# Supplementary material for: A new species of forest snake of the genus Rhadinaea from Tropical Montane Rainforest in the Sierra Madre del Sur of Oaxaca, Mexico (Squamata, Dipsadidae)
Source: Zookeys. 2019 Jan 7;(813):55–65. doi: 10.3897/zookeys.813.29617 (PMC6331510; doi:10.3897/zookeys.813.29617)
Supplement: XML Treatment for Rhadinaea eduardoi [file zookeys.813.29617-treatment1.xml]

<!DOCTYPE tp:taxon-treatment
  PUBLIC "-//TaxonX//DTD Taxonomic Treatment Publishing DTD v0 20100105//EN" "tax-treatment-NSO.dtd">
<tp:taxon-treatment xmlns:tp="http://www.plazi.org/taxpub"><tp:treatment-meta><kwd-group><label>Taxon classification</label><kwd><named-content xmlns:xlink="http://www.w3.org/1999/xlink" content-type="kingdom">Animalia</named-content></kwd><kwd><named-content xmlns:xlink="http://www.w3.org/1999/xlink" content-type="order">Squamata</named-content></kwd><kwd><named-content xmlns:xlink="http://www.w3.org/1999/xlink" content-type="family">Dipsadidae</named-content></kwd></kwd-group><mixed-citation publication-type="journal"><person-group><name><surname>Mata-Silva</surname><given-names>Vicente</given-names></name><name><surname>Rocha</surname><given-names>Arturo</given-names></name><name><surname>Ramírez-Bautista</surname><given-names>Aurelio</given-names></name><name><surname>Christian Berriozabal-Islas</surname><given-names/></name><name><surname>Wilson</surname><given-names>Larry David</given-names></name></person-group><article-title>A new species of forest snake of the genus <italic><tp:taxon-name><tp:taxon-name-part taxon-name-part-type="genus" reg="Rhadinaea">Rhadinaea</tp:taxon-name-part></tp:taxon-name></italic> from Tropical Montane Rainforest in the Sierra Madre del Sur of Oaxaca, Mexico (<tp:taxon-name><tp:taxon-name-part taxon-name-part-type="order">Squamata</tp:taxon-name-part></tp:taxon-name>, <tp:taxon-name><tp:taxon-name-part taxon-name-part-type="family">Dipsadidae</tp:taxon-name-part></tp:taxon-name>)</article-title><source>Zookeys</source><day>7</day><month>1</month><year>2019</year><volume>2019</volume><issue>813</issue><fpage>55</fpage><lpage>65</lpage><pub-id pub-id-type="doi">10.3897/zookeys.813.29617</pub-id></mixed-citation></tp:treatment-meta><tp:nomenclature><tp:taxon-name>
            <tp:taxon-name-part taxon-name-part-type="genus" reg="Rhadinaea">Rhadinaea</tp:taxon-name-part>
            <tp:taxon-name-part taxon-name-part-type="species" reg="eduardoi">eduardoi</tp:taxon-name-part>
            <object-id xmlns:xlink="http://www.w3.org/1999/xlink" content-type="zoobank" xlink:type="simple">http://zoobank.org/9D5AA496-27F7-4657-B1E9-59FA9901F81B</object-id>
          </tp:taxon-name><tp:taxon-status xmlns:xlink="http://www.w3.org/1999/xlink" xlink:type="simple">sp. n.</tp:taxon-status><xref ref-type="fig" rid="F1">Figures 1</xref><xref ref-type="fig" rid="F2">, 2</xref><xref ref-type="fig" rid="F3">, 3</xref><xref ref-type="fig" rid="F4">, 4</xref><xref ref-type="fig" rid="F5">, 5</xref><xref ref-type="table" rid="T1">, Table 1</xref></tp:nomenclature><tp:treatment-sec sec-type="Common name" id="SECID0EDIAE"><title>Common name.</title><p>English: Eduardo’s forest snake. Spanish: Hojarasquera de Eduardo</p></tp:treatment-sec><tp:treatment-sec sec-type="Holotype" id="SECID0EIIAE"><title>Holotype.</title><p>CIB-5457 (original field number VMS-2029), a subadult male from Mexico, Oaxaca, municipality of Santa Catarina Juquila, El Obispo, 1,320 m (UTM 681141.99, 1789988.05 [= <named-content xmlns:xlink="http://www.w3.org/1999/xlink" content-type="dwc:verbatimCoordinates" xlink:type="simple"><named-content content-type="geo-json" specific-use="{&#34;type&#34;:&#34;Point&#34;,&#34;coordinates&#34;:[-97.305614,16.183573]}" id="NCID0ERIAE" xlink:type="simple">16.183573, -97.305614</named-content></named-content>, datum WGS 84]), collected by Eduardo Mata-Silva on 6 June 2018 at 1800 hrs (Fig. <xref ref-type="fig" rid="F1">1</xref>).</p><fig id="F1" position="float" orientation="portrait"><label>Figure 1.</label><caption><p>Map depicting the site (star) where <italic><tp:taxon-name><tp:taxon-name-part taxon-name-part-type="genus" reg="Rhadinaea">Rhadinaea</tp:taxon-name-part><tp:taxon-name-part taxon-name-part-type="species" reg="eduardoi">eduardoi</tp:taxon-name-part></tp:taxon-name></italic> was found.</p></caption><graphic xmlns:xlink="http://www.w3.org/1999/xlink" xlink:href="zookeys-813-055-g001.jpg" position="float" orientation="portrait" xlink:type="simple" id="oo_254805.jpg"/></fig><table-wrap id="T1" position="float" orientation="portrait"><label>Table 1.</label><caption><p>Distinguishing features of three species groups of <italic><tp:taxon-name><tp:taxon-name-part taxon-name-part-type="genus" reg="Rhadinaea">Rhadinaea</tp:taxon-name-part></tp:taxon-name></italic> represented in Mexico (based on data in <xref ref-type="bibr" rid="B11">Myers 1974</xref>), compared to a new species group erected for the new species described herein.</p></caption><table id="TID0EOKAC" rules="all"><tbody><tr><th rowspan="1" colspan="5"><italic><tp:taxon-name><tp:taxon-name-part taxon-name-part-type="genus" reg="Rhadinaea">Rhadinaea</tp:taxon-name-part></tp:taxon-name></italic> species groups in Mexico</th></tr><tr><td rowspan="1" colspan="1">Distinguishing Features</td><td rowspan="1" colspan="1">
                    <italic>decorata</italic>
                  </td><td rowspan="1" colspan="1">
                    <italic>flavilata</italic>
                  </td><td rowspan="1" colspan="1">
                    <italic>taeniata</italic>
                  </td><td rowspan="1" colspan="1">
                    <italic>eduardoi</italic>
                  </td></tr><tr><td rowspan="1" colspan="1">Number of supralabials</td><td rowspan="1" colspan="1">Normally 8‒9, sometimes 7</td><td rowspan="1" colspan="1">Normally 7</td><td rowspan="1" colspan="1">8</td><td rowspan="1" colspan="1">7</td></tr><tr><td rowspan="1" colspan="1">Number of infralabials</td><td rowspan="1" colspan="1">10</td><td rowspan="1" colspan="1">9</td><td rowspan="1" colspan="1">10</td><td rowspan="1" colspan="1">8‒9</td></tr><tr><td rowspan="1" colspan="1">Subpreocular</td><td rowspan="1" colspan="1">Normally present</td><td rowspan="1" colspan="1">Absent</td><td rowspan="1" colspan="1">Usually present</td><td rowspan="1" colspan="1">Present</td></tr><tr><td rowspan="1" colspan="1">Head pattern</td><td rowspan="1" colspan="1">Conspicuous pale postocular marking extending from, or lying a short distance behind, upper rear edge of eye</td><td rowspan="1" colspan="1">Vague, sometimes scarcely discernible pale line outlined below by often diffuse, broken black line</td><td rowspan="1" colspan="1">Conspicuous pale stripe behind (and usually in front of) eye confluent with pale dorsolateral stripe</td><td rowspan="1" colspan="1">Conspicuous pale postocular marking extending from the lower rear edge of eye</td></tr><tr><td rowspan="1" colspan="1">Dark stripes</td><td rowspan="1" colspan="1">Variable, but with narrow dark line on rows 4 or 5</td><td rowspan="1" colspan="1">Diffuse or absent</td><td rowspan="1" colspan="1">Distinct, well-defined middorsal and lateral stripes</td><td rowspan="1" colspan="1">Diffuse, poorly defined middorsal and lateral stripes</td></tr><tr><td rowspan="1" colspan="1">Anal ridges in males</td><td rowspan="1" colspan="1">Usually present, but sometimes absent</td><td rowspan="1" colspan="1">Usually present</td><td rowspan="1" colspan="1">Usually present</td><td rowspan="1" colspan="1">Absent</td></tr><tr><td rowspan="1" colspan="1">Ventrals in males</td><td rowspan="1" colspan="1">110‒175</td><td rowspan="1" colspan="1">112‒167</td><td rowspan="1" colspan="1">140‒180</td><td rowspan="1" colspan="1">120</td></tr><tr><td rowspan="1" colspan="1">Ventrals in females</td><td rowspan="1" colspan="1">114‒186</td><td rowspan="1" colspan="1">118‒176</td><td rowspan="1" colspan="1">157‒197</td><td rowspan="1" colspan="1">‒</td></tr><tr><td rowspan="1" colspan="1">Subcaudals in males</td><td rowspan="1" colspan="1">56‒137</td><td rowspan="1" colspan="1">68‒97</td><td rowspan="1" colspan="1">83‒121</td><td rowspan="1" colspan="1">71</td></tr><tr><td rowspan="1" colspan="1">Subcaudals in females</td><td rowspan="1" colspan="1">60‒120</td><td rowspan="1" colspan="1">59‒92</td><td rowspan="1" colspan="1">78‒114</td><td rowspan="1" colspan="1">‒</td></tr></tbody></table></table-wrap></tp:treatment-sec><tp:treatment-sec sec-type="diagnosis" id="SECID0ESRAE"><title>Diagnosis.</title><p>A snake of the genus <italic><tp:taxon-name><tp:taxon-name-part taxon-name-part-type="genus" reg="Rhadinaea">Rhadinaea</tp:taxon-name-part></tp:taxon-name></italic> that can be distinguished from all congeners by the following combination of morphological features: supralabials 7, with 3<sup>rd</sup> and 4<sup>th</sup> entering orbit; 120 ventrals; 71 subcaudals; one subpreocular (lower preocular); 17 dorsal scales throughout body; a head pattern lacking postorbital pale markings but having a pale line extending from the lower rear quadrant of the eye to the ultimate supralabial and slightly beyond, and a midbody dorsal color pattern of a lateral series of black dots in the lower apex of the scales of row V and a middorsal line confined to the middorsal scale row consisting of a series of disjunct spots on the posterior apex of otherwise dark brown scales.</p></tp:treatment-sec><tp:treatment-sec sec-type="description" id="SECID0EDSAE"><title>Description of holotype</title><p>(Figs <xref ref-type="fig" rid="F2">2</xref>–<xref ref-type="fig" rid="F4">4</xref>). Subadult male, as evidenced by size of the body and partially everted hemipenes; <abbrev xmlns:xlink="http://www.w3.org/1999/xlink" xlink:title="snout–vent length" id="ABBRID0ERSAE" xlink:type="simple">SVL</abbrev> 196 mm; <abbrev xmlns:xlink="http://www.w3.org/1999/xlink" xlink:title="tail length" id="ABBRID0EVSAE" xlink:type="simple">TL</abbrev> 90 mm; <abbrev xmlns:xlink="http://www.w3.org/1999/xlink" xlink:title="total length" id="ABBRID0EZSAE" xlink:type="simple">TOL</abbrev> 286 mm, <abbrev xmlns:xlink="http://www.w3.org/1999/xlink" xlink:title="tail length" id="ABBRID0E4SAE" xlink:type="simple">TL</abbrev> 31.5% of <abbrev xmlns:xlink="http://www.w3.org/1999/xlink" xlink:title="total length" id="ABBRID0EBTAE" xlink:type="simple">TOL</abbrev>; head slightly wider than body; <abbrev xmlns:xlink="http://www.w3.org/1999/xlink" xlink:title="head length" id="ABBRID0EFTAE" xlink:type="simple">HL</abbrev> 8.29 mm; <abbrev xmlns:xlink="http://www.w3.org/1999/xlink" xlink:title="head width" id="ABBRID0EJTAE" xlink:type="simple">HW</abbrev> 5.73 mm; <abbrev xmlns:xlink="http://www.w3.org/1999/xlink" xlink:title="eye diameter" id="ABBRID0ENTAE" xlink:type="simple">ED</abbrev> 1.79 mm, about 21.6% of <abbrev xmlns:xlink="http://www.w3.org/1999/xlink" xlink:title="head length" id="ABBRID0ERTAE" xlink:type="simple">HL</abbrev>; rostral 1.86 mm long and 0.92 mm wide; internasal on right 1.15 mm long and 1.04 mm wide, on left 1.04 × 0.88, contacting anterior and posterior nasals, rostral, and one/both prefrontals; one large preocular subtended by a small subpreocular (lower preocular); two subequal postoculars; temporals 1 + 2, separating supralabials vi and vii from parietals; 7 supralabials, 1<sup>st</sup> in contact with rostral, anterior and posterior nasals, and 2<sup>nd</sup> supralabial, 2<sup>nd</sup> in contact with posterior nasal (narrowly), 1<sup>st</sup> supralabial, loreal, 3<sup>rd</sup> supralabial, 3<sup>rd</sup> in contact with loreal (narrowly), subpreocular, orbit, and 4<sup>th</sup> supralabial, 4<sup>th</sup> in contact with 3<sup>rd</sup> supralabial, orbit, lower postocular, and 5<sup>th</sup> supralabial, 5<sup>th</sup> supralabial in contact with 4<sup>th</sup> supralabial, lower postocular, and 6<sup>th</sup> supralabial; 6<sup>th</sup> supralabial in contact with 5<sup>th</sup> supralabial, lower postocular (narrowly), anterior temporal, lower posterior temporal, and 7<sup>th</sup> supralabial, 7<sup>th</sup> supralabial in contact with 6<sup>th</sup> supralabial, lower posterior temporal, and two posttemporal scales; 8/9 infralabials, 1<sup>st</sup> pair in medial contact, four in contact with anterior chinshields, 5<sup>th</sup> the largest; mental 1.29 mm long and 0.90 mm wide, separated from anterior chinshields by medial contact of 1<sup>st</sup> pair of infralabials; anterior and posterior chinshields more or less subequal in size; four preventrals between posterior chinshields and 1<sup>st</sup> ventral; smooth dorsal scales arranged in 17 longitudinal rows throughout the body, with no apical pits; 120 ventrals, cloacal scute divided; and 71 paired subcaudals between cloacal scute and terminal spine.</p><fig id="F2" position="float" orientation="portrait"><label>Figure 2.</label><caption><p>Head and anterior portion of body of holotype of <italic><tp:taxon-name><tp:taxon-name-part taxon-name-part-type="genus" reg="Rhadinaea">Rhadinaea</tp:taxon-name-part><tp:taxon-name-part taxon-name-part-type="species" reg="eduardoi">eduardoi</tp:taxon-name-part></tp:taxon-name></italic>.</p></caption><graphic xmlns:xlink="http://www.w3.org/1999/xlink" xlink:href="zookeys-813-055-g002.jpg" position="float" orientation="portrait" xlink:type="simple" id="oo_254806.jpg"/></fig><!--PageBreak--></tp:treatment-sec><tp:treatment-sec sec-type="Coloration in life of holotype" id="SECID0E1VAE"><title>Coloration in life of holotype</title><p>(Figs <xref ref-type="fig" rid="F2">2</xref>, <xref ref-type="fig" rid="F3">3a, b</xref>). The dorsum and lateral portion of the head above the pale lip line is Cinnamon-Rufous (color 31). A white line begins posterior to the posteroventral quadrant of the eye and extends posteriorly to disappear on the neck. A white dash outlined above by black is present on the side of the neck about three scales posterior to the parietal scales and is separated from the pale line on the body. The region of the dorsum of the body above scale row five is Hazel (color 26). A disjunct black stripe is present on the middorsal scale row, consisting of a series of black dots, each of which markings occupies the posterior portion of each dorsal <!--PageBreak--><!--PageBreak-->scale. The middorsal and lateral portions of the color pattern are separated by a narrow Pale Buff (color 1) line on scale row five that is bordered below by a black spot on the ventral apex of each scale. The lateral region of the dorsum is Cinnamon-Rufous (color 31) that becomes pale and flecked. The chin and anterior portion of the venter is dark gray flecked with black, grading to cream for the remainder of the venter. The lateral portion of each ventral on the anterior portion of the body bears a black spot.</p><fig id="F3" position="float" orientation="portrait"><label>Figure 3.</label><caption><p>Holotype of <italic><tp:taxon-name><tp:taxon-name-part taxon-name-part-type="genus" reg="Rhadinaea">Rhadinaea</tp:taxon-name-part><tp:taxon-name-part taxon-name-part-type="species" reg="eduardoi">eduardoi</tp:taxon-name-part></tp:taxon-name></italic> in life.</p></caption><graphic xmlns:xlink="http://www.w3.org/1999/xlink" xlink:href="zookeys-813-055-g003.jpg" position="float" orientation="portrait" xlink:type="simple" id="oo_254807.jpg"/></fig></tp:treatment-sec><tp:treatment-sec sec-type="Coloration in preservative" id="SECID0EDXAE"><title>Coloration in preservative</title><p>(Fig. <xref ref-type="fig" rid="F4">4</xref>). The dorsum of the head is dark brown. The lateral portion of the snout is very dark brown. The postocular and temporal region of the head is dark brown. The first four supralabials are dark gray, heavily mottled with very dark brown. The pale line on the upper portion of the postocular supralabials is white, bounded above by a black border and below by a broken black mottled border. A pair of longitudinally-arranged white spots bordered above by a black border are located just posterior to the temporal scales on the right side. These posttemporal spots are in line with a black-bordered white stripe and separated from this stripe’s point of origin by a single dorsal scale. The white supralabial stripe gradually disappears posterior to the head. The underside of the head is gray, heavily speckled with small black dots. This coloration continues onto the anterior portion of the venter, with the speckling decreasing in intensity. A black spot is present at the lateral apex of the ventral scales on the anterior venter. The dark speckling and spotting fades between ventrals, with the remainder of the venter and the ventral portion of the tail a pale yellow. The middorsal region of the body is dark brown. The middorsal row consists of a series of black dots positioned on the posterior apex of each middorsal scale. The dark brown scales of the middorsal and lateral regions of the body are separated by a pale line on the dorsal portion of scale row iv underlain by a black line on the ventral portion of the same scale row.</p><fig id="F4" position="float" orientation="portrait"><label>Figure 4.</label><caption><p>Doral and ventral views of the preserved holotype of <italic><tp:taxon-name><tp:taxon-name-part taxon-name-part-type="genus" reg="Rhadinaea">Rhadinaea</tp:taxon-name-part><tp:taxon-name-part taxon-name-part-type="species" reg="eduardoi">eduardoi</tp:taxon-name-part></tp:taxon-name></italic>.</p></caption><graphic xmlns:xlink="http://www.w3.org/1999/xlink" xlink:href="zookeys-813-055-g004.jpg" position="float" orientation="portrait" xlink:type="simple" id="oo_254808.jpg"/></fig></tp:treatment-sec><tp:treatment-sec sec-type="etymology" id="SECID0EFYAE"><title>Etymology.</title><p>This species is named in honor of Eduardo Mata-Silva, collector of the holotype. Eduardo is the younger brother of the senior author of this paper, is a resident of Río Grande, Oaxaca, and is a highly valued member of our field crew working in Oaxaca. He also outshines the rest of the crew when it comes to finding snakes, as evidenced by his discovery of the holotype of the snake described herein.</p></tp:treatment-sec><tp:treatment-sec sec-type="habitat" id="SECID0EKYAE"><title>Habitat and natural history observations.</title><p><italic><tp:taxon-name><tp:taxon-name-part taxon-name-part-type="genus" reg="Rhadinaea">Rhadinaea</tp:taxon-name-part><tp:taxon-name-part taxon-name-part-type="species" reg="eduardoi">eduardoi</tp:taxon-name-part></tp:taxon-name></italic> is resident in an area of converted Premontane Wet Forest, which presently supports a plantation of <!--PageBreak-->shade-grown coffee (Fig. <xref ref-type="fig" rid="F5">5</xref>). The holotype was found active at 1800 hrs on leaf litter approximately 10 m from a stream after a very light rain. Other herpetofaunal species encountered at this site were the anurans <italic><tp:taxon-name><tp:taxon-name-part taxon-name-part-type="genus" reg="Craugastor">Craugastor</tp:taxon-name-part><tp:taxon-name-part taxon-name-part-type="species" reg="pygmaeus">pygmaeus</tp:taxon-name-part></tp:taxon-name></italic>, <italic><tp:taxon-name><tp:taxon-name-part taxon-name-part-type="genus" reg="Ptychohyla">Ptychohyla</tp:taxon-name-part><tp:taxon-name-part taxon-name-part-type="species" reg="leonhardschultzei">leonhardschultzei</tp:taxon-name-part></tp:taxon-name></italic>, and <italic><tp:taxon-name><tp:taxon-name-part taxon-name-part-type="genus" reg="Exerodonta">Exerodonta</tp:taxon-name-part><tp:taxon-name-part taxon-name-part-type="species" reg="sumichrasti">sumichrasti</tp:taxon-name-part></tp:taxon-name></italic>, and the lizards <italic><tp:taxon-name><tp:taxon-name-part taxon-name-part-type="genus" reg="Norops">Norops</tp:taxon-name-part></tp:taxon-name></italic> sp. and <italic><tp:taxon-name><tp:taxon-name-part taxon-name-part-type="genus" reg="Holcosus">Holcosus</tp:taxon-name-part><tp:taxon-name-part taxon-name-part-type="species" reg="undulatus">undulatus</tp:taxon-name-part></tp:taxon-name></italic>.</p><fig id="F5" position="float" orientation="portrait"><label>Figure 5.</label><caption><p>Habitat where holotype of <italic><tp:taxon-name><tp:taxon-name-part taxon-name-part-type="genus" reg="Rhadinaea">Rhadinaea</tp:taxon-name-part><tp:taxon-name-part taxon-name-part-type="species" reg="eduardoi">eduardoi</tp:taxon-name-part></tp:taxon-name></italic> was found.</p></caption><graphic xmlns:xlink="http://www.w3.org/1999/xlink" xlink:href="zookeys-813-055-g005.jpg" position="float" orientation="portrait" xlink:type="simple" id="oo_254809.jpg"/></fig></tp:treatment-sec><tp:treatment-sec sec-type="distribution" id="SECID0EM2AE"><title>Distribution.</title><p>This species is known only from the type locality in the Sierra Madre del Sur of southern Oaxaca, Mexico (Fig. <xref ref-type="fig" rid="F1">1</xref>).</p></tp:treatment-sec><tp:treatment-sec sec-type="conservation status" id="SECID0EW2AE"><title>Conservation status.</title><p><italic><tp:taxon-name><tp:taxon-name-part taxon-name-part-type="genus" reg="Rhadinaea">Rhadinaea</tp:taxon-name-part><tp:taxon-name-part taxon-name-part-type="species" reg="eduardoi">eduardoi</tp:taxon-name-part></tp:taxon-name></italic> joins the extensive cadre of conservation category priority one species in Mexico designated by <xref ref-type="bibr" rid="B5">Johnson et al. (2017)</xref>. This species is placed in this category due to its high EVS value and its restriction to a single physiographic region in Mexico. Its EVS can be calculated as 6 + 8 + 2 = 16, placing it in the middle of the high vulnerability category. This score is based on a contributory score of 6 for geographic distribution, because it is known only from the type locality, 8 for ecological distribution, because it is known only from a single forest formation, and 2 for human persecution, because it is semifossorial, non-venomous, and generally escapes human notice. It is restricted furthermore to the Sierra Madre del Sur. The EVS of 16 for this species matches that for <italic><tp:taxon-name><tp:taxon-name-part taxon-name-part-type="genus" reg="Rhadinaea">Rhadinaea</tp:taxon-name-part><tp:taxon-name-part taxon-name-part-type="species" reg="bogertorum">bogertorum</tp:taxon-name-part></tp:taxon-name></italic> (<xref ref-type="bibr" rid="B5">Johnson et al. 2017</xref>), another species of <italic><tp:taxon-name><tp:taxon-name-part taxon-name-part-type="genus" reg="Rhadinaea">Rhadinaea</tp:taxon-name-part></tp:taxon-name></italic> endemic to the state of Oaxaca (<xref ref-type="bibr" rid="B8">Mata-Silva et al. 2015</xref>). Using reasoning similar to that employed by <xref ref-type="bibr" rid="B1">Batista et al. (2016)</xref>, we opine that <italic><tp:taxon-name><tp:taxon-name-part taxon-name-part-type="genus" reg="Rhadinaea">Rhadinaea</tp:taxon-name-part><tp:taxon-name-part taxon-name-part-type="species" reg="eduardoi">eduardoi</tp:taxon-name-part></tp:taxon-name></italic> can be placed in the Critically Endangered category, according to IUCN criteria B1ab(iii)+2ab(iii).</p><!--PageBreak--></tp:treatment-sec><ref-list><ref id="B11"><mixed-citation xmlns:xlink="http://www.w3.org/1999/xlink" xlink:type="simple"><person-group><name name-style="western"><surname>Myers</surname><given-names>CW</given-names></name></person-group> (<year>1974</year>) <article-title>The systematics of <italic><tp:taxon-name><tp:taxon-name-part taxon-name-part-type="genus">Rhadinaea</tp:taxon-name-part></tp:taxon-name></italic> (<tp:taxon-name><tp:taxon-name-part taxon-name-part-type="family">Colubridae</tp:taxon-name-part></tp:taxon-name>), a genus of New World snakes.</article-title><source>Bulletin of the American Museum of Natural History</source><volume>153</volume>: <fpage>1</fpage>–<lpage>262</lpage>.</mixed-citation></ref><ref id="B5"><mixed-citation xmlns:xlink="http://www.w3.org/1999/xlink" xlink:type="simple"><person-group><name name-style="western"><surname>Johnson</surname><given-names>JD</given-names></name><name name-style="western"><surname>Wilson</surname><given-names>LD</given-names></name><name name-style="western"><surname>Mata-Silva</surname><given-names>V</given-names></name><name name-style="western"><surname>García-Padilla</surname><given-names>E</given-names></name><name name-style="western"><surname>DeSantis</surname><given-names>DL</given-names></name></person-group> (<year>2017</year>) <article-title>The endemic herpetofauna of Mexico: organisms of global significance in severe peril.</article-title><source>Mesoamerican Herpetology</source><volume>4</volume>: <fpage>543</fpage>–<lpage>620</lpage>.</mixed-citation></ref><ref id="B8"><mixed-citation xmlns:xlink="http://www.w3.org/1999/xlink" xlink:type="simple"><person-group><name name-style="western"><surname>Mata-Silva</surname><given-names>V</given-names></name><name name-style="western"><surname>Johnson</surname><given-names>JD</given-names></name><name name-style="western"><surname>Wilson</surname><given-names>LD</given-names></name><name name-style="western"><surname>García Padilla</surname><given-names>E</given-names></name></person-group> (<year>2015</year>) <article-title>The herpetofauna of Oaxaca, Mexico: composition, distribution, and conservation.</article-title><source>Mesoamerican Herpetology</source><volume>2</volume>: <fpage>5</fpage>–<lpage>62</lpage>.</mixed-citation></ref><ref id="B1"><mixed-citation xmlns:xlink="http://www.w3.org/1999/xlink" xlink:type="simple"><person-group><name name-style="western"><surname>Batista</surname><given-names>A</given-names></name><name name-style="western"><surname>Mebert</surname><given-names>K</given-names></name><name name-style="western"><surname>Lotzkat</surname><given-names>S</given-names></name><name name-style="western"><surname>Wilson</surname><given-names>LD</given-names></name></person-group> (<year>2016</year>) <article-title>A new species of centipede snake of the genus <italic><tp:taxon-name><tp:taxon-name-part taxon-name-part-type="genus">Tantilla</tp:taxon-name-part></tp:taxon-name></italic> (<tp:taxon-name><tp:taxon-name-part taxon-name-part-type="order">Squamata</tp:taxon-name-part></tp:taxon-name>: <tp:taxon-name><tp:taxon-name-part taxon-name-part-type="family">Colubridae</tp:taxon-name-part></tp:taxon-name>) from an isolated premontane forest in eastern Panama.</article-title><source>Mesoamerican Herpetology</source><volume>3</volume>: <fpage>949</fpage>–<lpage>960</lpage>.</mixed-citation></ref></ref-list></tp:taxon-treatment>
